# Supplementary material for: Nanocellulose from Cocoa Shell in Pickering Emulsions of Cocoa Butter in Water: Effect of Isolation and Concentration on Its Stability and Rheological Properties
Source: Polymers (Basel). 2023 Oct 19;15(20):4157. doi: 10.3390/polym15204157 (PMC10610805; doi:10.3390/polym15204157)
Supplement: Supplementary file 1 [file polymers-15-04157-s001.zip]

Archive with 60 entries (55 files):
- Raw data/
- Raw data/FTIR/
- Raw data/FTIR/C1_1.SPA
- Raw data/FTIR/C1_2.SPA
- Raw data/FTIR/C1_E_1.SPA
- Raw data/FTIR/C1_E_2.SPA
- Raw data/FTIR/C2_1.SPA
- Raw data/FTIR/C2_2.SPA
- Raw data/FTIR/C2_E_1.SPA
- Raw data/FTIR/C2_E_2.SPA
- Raw data/Rheology/
- Raw data/Rheology/CNFs/
- Raw data/Rheology/CNFs/C1_0,7 Amplitude_1.tri
- Raw data/Rheology/CNFs/C1_0,7 Amplitude_2.tri
- Raw data/Rheology/CNFs/C1_0,7 flow_1.tri
- Raw data/Rheology/CNFs/C1_0,7 flow_2.tri
- Raw data/Rheology/CNFs/C1_0,7 flow_3.tri
- Raw data/Rheology/CNFs/C1_0,7 Frecuency_2.tri
- Raw data/Rheology/CNFs/C1_0,7 Frecuency_3.tri
- Raw data/Rheology/CNFs/C1_0,7 Frequency_1.tri
- Raw data/Rheology/CNFs/C1_1_Amplitud_1.tri
- Raw data/Rheology/CNFs/C1_1_Amplitud_2.tri
- Raw data/Rheology/CNFs/C1_1_Amplitud_3.tri
- Raw data/Rheology/CNFs/C1_1_Flow_1.tri
- Raw data/Rheology/CNFs/C1_1_Flow_2.tri
- Raw data/Rheology/CNFs/C1_1_Flow_3.tri
- Raw data/Rheology/CNFs/C2_0,7 Flow_1.tri
- Raw data/Rheology/CNFs/C2_0,7 Flow_2.tri
- Raw data/Rheology/CNFs/C2_0,7 Flow_3.tri
- Raw data/Rheology/CNFs/C2_0,7 Frecuency_1.tri
- Raw data/Rheology/CNFs/C2_0,7 Frecuency_2.tri
- Raw data/Rheology/CNFs/C2_0,7 Frecuency_3.tri
- Raw data/Rheology/CNFs/C2_1_Frequency_1.tri
- Raw data/Rheology/CNFs/C2_1_Frequency_2.tri
- Raw data/Rheology/CNFs/C2_1_Frequency_3.tri
- Raw data/Rheology/PEs/
- Raw data/Rheology/PEs/PEC1_07_Day 15Amplitud_1.tri
- Raw data/Rheology/PEs/PEC1_07_Day 15Amplitud_2.tri
- Raw data/Rheology/PEs/PEC1_07_Day 15Amplitud_3.tri
- Raw data/Rheology/PEs/PEC1_07_Day 15Frequency_1.tri
- Raw data/Rheology/PEs/PEC1_07_Day 15Frequency_2.tri
- Raw data/Rheology/PEs/PEC1_07_Day 15Frequency_3.tri
- Raw data/Rheology/PEs/PEC1_07_Day 1Amplitud_1.tri
- Raw data/Rheology/PEs/PEC1_07_Day 1Amplitud_2.tri
- Raw data/Rheology/PEs/PEC1_07_Day 1Amplitud_3.tri
- Raw data/Rheology/PEs/PEC1_07_Day 1Frequency_1.tri
- Raw data/Rheology/PEs/PEC1_07_Day 1Frequency_2.tri
- Raw data/Rheology/PEs/PEC1_1_Day 15Amplitud_1.tri
- Raw data/Rheology/PEs/PEC1_1_Day 15Amplitud_2.tri
- Raw data/Rheology/PEs/PEC1_1_Day 15Amplitud_3.tri
- Raw data/Rheology/PEs/PEC1_1_Day 15Frecuency_1.tri
- Raw data/Rheology/PEs/PEC1_1_Day 15Frecuency_2.tri
- Raw data/Rheology/PEs/PEC1_1_Day 15Frecuency_3.tri
- Raw data/Rheology/PEs/PEC1_1_Day 1Amplitude_1.tri
- Raw data/Rheology/PEs/PEC1_1_Day 1Amplitude_2.tri
- Raw data/Rheology/PEs/PEC1_1_Day 1Amplitude_3.tri
- Raw data/Rheology/PEs/PEC1_1_Day 1Frequency_1.tri
- Raw data/Rheology/PEs/PEC1_1_Day 1Frequency_2.tri
- Raw data/Rheology/PEs/PEC1_1_Day 1Frequency_3.tri
- Supplemetary materials.pdf
